# Supplementary material for: Bioassay-Guided Fractionation with Antimalarial and Antimicrobial Activities of Paeonia officinalis
Source: Molecules. 2022 Dec 1;27(23):8382. doi: 10.3390/molecules27238382 (PMC9739537; doi:10.3390/molecules27238382)
Supplement: Supplementary file 1 [file molecules-27-08382-s001.zip]

Archive with 1 entries (1 files):
- molecules-2055515-supplementary.pdf
